# Supplementary material for: A randomized controlled trial of a group-based gaze training intervention for children with Developmental Coordination Disorder
Source: PLoS One. 2017 Feb 10;12(2):e0171782. doi: 10.1371/journal.pone.0171782 (PMC5302797; doi:10.1371/journal.pone.0171782)
Supplement: S2 File — Summarising the instructions given to the QET and TT groups. (ZIP) [file pone.0171782.s003.zip]

Archive with 2 entries (2 files):
- Instructional Videos/QET Instructional Recap Video.mp4
- Instructional Videos/TT Instructional Recap Video.mp4
